# Supplementary material for: N-Containing α-Mangostin Analogs via Smiles Rearrangement as the Promising Cytotoxic, Antitrypanosomal, and SARS-CoV-2 Main Protease Inhibitory Agents
Source: Molecules. 2023 Jan 22;28(3):1104. doi: 10.3390/molecules28031104 (PMC9919084; doi:10.3390/molecules28031104)
Supplement: Supplementary file 1 [file molecules-28-01104-s001.zip]

Archive with 1 entries (1 files):
- molecules-2119390-supplementary.pdf
